# Supplementary material for: Synthesis and Fluorescent Properties of Multi-Functionalized C70 Derivatives of C70(OCH3)10[C(COOEt)2] and C70(OCH3)10[C(COOEt)2]2
Source: Nanomaterials (Basel). 2022 Apr 22;12(9):1426. doi: 10.3390/nano12091426 (PMC9099540; doi:10.3390/nano12091426)
Supplement: Supplementary file 1 [file nanomaterials-12-01426-s001.zip]

Archive with 1 entries (1 files):
- nanomaterials-1679915-supplementary.pdf
